# Supplementary material for: Functional Characterization of Pomegranate CAMTA3 in Cold Stress Responses
Source: Plants (Basel). 2025 Mar 5;14(5):813. doi: 10.3390/plants14050813 (PMC11901912; doi:10.3390/plants14050813)
Supplement: Supplementary file 1 [file plants-14-00813-s001.zip]

Archive with 1 entries (1 files):
- plants-3483874-supplementary.pdf
